# Supplementary material for: Let-7 microRNAs Are Possibly Associated with Perineural Invasion in Colorectal Cancer by Targeting IGF Axis
Source: Life (Basel). 2022 Oct 19;12(10):1638. doi: 10.3390/life12101638 (PMC9605147; doi:10.3390/life12101638)
Supplement: Supplementary file 1 [file life-12-01638-s001.zip]

Archive with 1 entries (1 files):
- life-1945947-supplementary.xlsx
