# Supplementary material for: Let-7 microRNAs Are Possibly Associated with Perineural Invasion in Colorectal Cancer by Targeting IGF Axis
Source: Life (Basel). 2022 Oct 19;12(10):1638. doi: 10.3390/life12101638 (PMC9605147; doi:10.3390/life12101638)
Supplement: Supplementary file 1 [file life-12-01638-s001.zip › life-1945947-supplementary.xlsx]

## Sheet: Sheet2
Supplementary Table 1: miRTargetLink 2.0 analysis showing the interaction between the analyzed miRNAs and IGF1R, IGF2R, INSR, IRS1 and IRS2 genes
miRNA	Target / Target pathway	Support	Source	Experiment(s)	Reference - PMID
hsa-let-7d-5p	IGF1R	Functional MTI (Weak)	MIRT032181	Sequencing	20371350
hsa-let-7d-5p	IGF1R	Functional MTI (Weak)	MIRT032181	Sequencing	20371350
hsa-let-7a-5p	IGF1R	Functional MTI (Weak)	MIRT073668	PAR-CLIP	21572407
hsa-let-7a-5p	IGF1R	Functional MTI (Weak)	MIRT073668	PAR-CLIP	21572407
hsa-let-7b-5p	IGF1R	Functional MTI (Weak)	MIRT054075	PAR-CLIP	21572407
hsa-let-7b-5p	IGF1R	Functional MTI (Weak)	MIRT054075	PAR-CLIP	21572407
hsa-let-7c-5p	IGF1R	Functional MTI (Weak)	MIRT053087	PAR-CLIP	21572407
hsa-let-7c-5p	IGF1R	Functional MTI (Weak)	MIRT053087	PAR-CLIP	21572407
hsa-let-7d-5p	IGF1R	Functional MTI (Weak)	MIRT032181	PAR-CLIP	21572407
hsa-let-7d-5p	IGF1R	Functional MTI (Weak)	MIRT032181	PAR-CLIP	21572407
hsa-let-7e-5p	IGF1R	Functional MTI (Weak)	MIRT051489	PAR-CLIP	21572407
hsa-let-7e-5p	IGF1R	Functional MTI (Weak)	MIRT051489	PAR-CLIP	21572407
hsa-let-7f-5p	IGF1R	Functional MTI (Weak)	MIRT073669	PAR-CLIP	21572407
hsa-let-7f-5p	IGF1R	Functional MTI (Weak)	MIRT073669	PAR-CLIP	21572407
hsa-let-7g-5p	IGF1R	Functional MTI (Weak)	MIRT073672	PAR-CLIP	21572407
hsa-let-7g-5p	IGF1R	Functional MTI (Weak)	MIRT073672	PAR-CLIP	21572407
hsa-let-7i-5p	IGF1R	Functional MTI (Weak)	MIRT073673	PAR-CLIP	21572407
hsa-let-7i-5p	IGF1R	Functional MTI (Weak)	MIRT073673	PAR-CLIP	21572407
hsa-let-7a-5p	IGF1R	Functional MTI (Weak)	MIRT073668	PAR-CLIP	23446348
hsa-let-7a-5p	IGF1R	Functional MTI (Weak)	MIRT073668	PAR-CLIP	23446348
hsa-let-7b-5p	IGF1R	Functional MTI (Weak)	MIRT054075	PAR-CLIP	23446348
hsa-let-7b-5p	IGF1R	Functional MTI (Weak)	MIRT054075	PAR-CLIP	23446348
hsa-let-7c-5p	IGF1R	Functional MTI (Weak)	MIRT053087	PAR-CLIP	23446348
hsa-let-7c-5p	IGF1R	Functional MTI (Weak)	MIRT053087	PAR-CLIP	23446348
hsa-let-7d-5p	IGF1R	Functional MTI (Weak)	MIRT032181	PAR-CLIP	23446348
hsa-let-7d-5p	IGF1R	Functional MTI (Weak)	MIRT032181	PAR-CLIP	23446348
	IGF1R	Functional MTI (Weak)	MIRT051489	PAR-CLIP	23446348
hsa-let-7e-5p	IGF1R	Functional MTI (Weak)	MIRT051489	PAR-CLIP	23446348
hsa-let-7f-5p	IGF1R	Functional MTI (Weak)	MIRT073669	PAR-CLIP	23446348
hsa-let-7f-5p	IGF1R	Functional MTI (Weak)	MIRT073669	PAR-CLIP	23446348
hsa-let-7g-5p	IGF1R	Functional MTI (Weak)	MIRT073672	PAR-CLIP	23446348
hsa-let-7g-5p	IGF1R	Functional MTI (Weak)	MIRT073672	PAR-CLIP	23446348
hsa-let-7i-5p	IGF1R	Functional MTI (Weak)	MIRT073673	PAR-CLIP	23446348
hsa-let-7i-5p	IGF1R	Functional MTI (Weak)	MIRT073673	PAR-CLIP	23446348
hsa-let-7b-5p	IGF1R	Functional MTI	MIRT054075	Immunohistochemistry, Luciferase reporter assay, QRTPCR, Western blot	23482325
hsa-let-7b-5p	IGF1R	Functional MTI	MIRT054075	Immunohistochemistry, Luciferase reporter assay, QRTPCR, Western blot	23482325
hsa-let-7c-5p	IGF1R	Functional MTI	MIRT053087	Luciferase reporter assay, qRT-PCR, Western blot	23503464
hsa-let-7c-5p	IGF1R	Functional MTI	MIRT053087	Luciferase reporter assay, qRT-PCR, Western blot	23503464
hsa-let-7a-5p	IGF1R	Functional MTI (Weak)	MIRT073668	PAR-CLIP	23592263
hsa-let-7a-5p	IGF1R	Functional MTI (Weak)	MIRT073668	PAR-CLIP	23592263
hsa-let-7b-5p	IGF1R	Functional MTI (Weak)	MIRT054075	PAR-CLIP	23592263
hsa-let-7b-5p	IGF1R	Functional MTI (Weak)	MIRT054075	PAR-CLIP	23592263
hsa-let-7c-5p	IGF1R	Functional MTI (Weak)	MIRT053087	PAR-CLIP	23592263
hsa-let-7c-5p	IGF1R	Functional MTI (Weak)	MIRT053087	PAR-CLIP	23592263
hsa-let-7d-5p	IGF1R	Functional MTI (Weak)	MIRT032181	PAR-CLIP	23592263
hsa-let-7d-5p	IGF1R	Functional MTI (Weak)	MIRT032181	PAR-CLIP	23592263
hsa-let-7e-5p	IGF1R	Functional MTI (Weak)	MIRT051489	PAR-CLIP	23592263
hsa-let-7e-5p	IGF1R	Functional MTI (Weak)	MIRT051489	PAR-CLIP	23592263
hsa-let-7f-5p	IGF1R	Functional MTI (Weak)	MIRT073669	PAR-CLIP	23592263
hsa-let-7f-5p	IGF1R	Functional MTI (Weak)	MIRT073669	PAR-CLIP	23592263
hsa-let-7g-5p	IGF1R	Functional MTI (Weak)	MIRT073672	PAR-CLIP	23592263
hsa-let-7g-5p	IGF1R	Functional MTI (Weak)	MIRT073672	PAR-CLIP	23592263
hsa-let-7i-5p	IGF1R	Functional MTI (Weak)	MIRT073673	PAR-CLIP	23592263
hsa-let-7i-5p	IGF1R	Functional MTI (Weak)	MIRT073673	PAR-CLIP	23592263
hsa-let-7b-5p	IRS2	Functional MTI (Weak)	MIRT052219	CLASH	23622248
hsa-let-7b-5p	IRS2	Functional MTI (Weak)	MIRT052219	CLASH	23622248
hsa-let-7e-5p	IRS2	Functional MTI (Weak)	MIRT051561	CLASH	23622248
hsa-let-7e-5p	IGF1R	Functional MTI (Weak)	MIRT051489	CLASH	23622248
hsa-let-7e-5p	IRS2	Functional MTI (Weak)	MIRT051561	CLASH	23622248
hsa-let-7e-5p	IGF1R	Functional MTI (Weak)	MIRT051489	CLASH	23622248
hsa-let-7a-5p	IGF1R	Functional MTI (Weak)	MIRT073668	PAR-CLIP	24398324
hsa-let-7a-5p	IGF1R	Functional MTI (Weak)	MIRT073668	PAR-CLIP	24398324
hsa-let-7b-5p	IGF1R	Functional MTI (Weak)	MIRT054075	PAR-CLIP	24398324
hsa-let-7b-5p	IGF1R	Functional MTI (Weak)	MIRT054075	PAR-CLIP	24398324
hsa-let-7c-5p	IGF1R	Functional MTI (Weak)	MIRT053087	PAR-CLIP	24398324
hsa-let-7c-5p	IGF1R	Functional MTI (Weak)	MIRT053087	PAR-CLIP	24398324
hsa-let-7d-5p	IGF1R	Functional MTI (Weak)	MIRT032181	PAR-CLIP	24398324
hsa-let-7d-5p	IGF1R	Functional MTI (Weak)	MIRT032181	PAR-CLIP	24398324
hsa-let-7e-5p	IGF1R	Functional MTI (Weak)	MIRT051489	PAR-CLIP	24398324
hsa-let-7e-5p	IGF1R	Functional MTI (Weak)	MIRT051489	PAR-CLIP	24398324
hsa-let-7f-5p	IGF1R	Functional MTI (Weak)	MIRT073669	PAR-CLIP	24398324
hsa-let-7f-5p	IGF1R	Functional MTI (Weak)	MIRT073669	PAR-CLIP	24398324
hsa-let-7g-5p	IGF1R	Functional MTI (Weak)	MIRT073672	PAR-CLIP	24398324
hsa-let-7g-5p	IGF1R	Functional MTI (Weak)	MIRT073672	PAR-CLIP	24398324
hsa-let-7i-5p	IGF1R	Functional MTI (Weak)	MIRT073673	PAR-CLIP	24398324
hsa-let-7i-5p	IGF1R	Functional MTI (Weak)	MIRT073673	PAR-CLIP	24398324
hsa-let-7e-5p	IGF1R	Functional MTI	MIRT051489	Luciferase reporter assay, qRT-PCR, Western blot	24582811
hsa-let-7e-5p	IGF1R	Functional MTI	MIRT051489	Luciferase reporter assay, qRT-PCR, Western blot	24582811
hsa-let-7b-5p	IRS2	Functional MTI	MIRT052219	Flow, Luciferase reporter assay, qRT-PCR, Western blot	24810113
hsa-let-7b-5p	IRS2	Functional MTI	MIRT052219	Flow, Luciferase reporter assay, qRT-PCR, Western blot	24810113
hsa-let-7a-5p	IGF1R	V	ElMMo3	N/A	N/A
hsa-let-7a-5p	INSR	V	ElMMo3	N/A	N/A
hsa-let-7a-5p	IRS2	V	ElMMo3	N/A	N/A
hsa-let-7a-5p	IRS2	V	MAMI	N/A	N/A
hsa-let-7a-5p	IGF1R	V	MultiMiTar	N/A	N/A
hsa-let-7a-5p	IRS2	V	PicTar	N/A	N/A
hsa-let-7a-5p	INSR	V	TargetRank	N/A	N/A
hsa-let-7a-5p	IRS2	V	TargetScan	N/A	N/A
hsa-let-7a-5p	IGF1R	V	TargetScan	N/A	N/A
hsa-let-7a-5p	INSR	V	TargetScan	N/A	N/A
hsa-let-7a-5p	IRS2	V	CoMeTa	N/A	N/A
hsa-let-7a-5p	IRS2	V	Cupid	N/A	N/A
hsa-let-7a-5p	INSR	V	Cupid	N/A	N/A
hsa-let-7b-5p	IGF1R	V	ElMMo3	N/A	N/A
hsa-let-7b-5p	INSR	V	ElMMo3	N/A	N/A
hsa-let-7b-5p	IRS2	V	ElMMo3	N/A	N/A
hsa-let-7b-5p	IRS2	V	MAMI	N/A	N/A
hsa-let-7b-5p	IGF1R	V	MultiMiTar	N/A	N/A
hsa-let-7b-5p	IRS2	V	PicTar	N/A	N/A
hsa-let-7b-5p	INSR	V	TargetRank	N/A	N/A
hsa-let-7b-5p	IRS2	V	TargetScan	N/A	N/A
hsa-let-7b-5p	IGF1R	V	TargetScan	N/A	N/A
hsa-let-7b-5p	INSR	V	TargetScan	N/A	N/A
hsa-let-7b-5p	IGF1R	V	BCmicrO	N/A	N/A
hsa-let-7b-5p	IRS2	V	CoMeTa	N/A	N/A
hsa-let-7b-5p	IRS2	V	Cupid	N/A	N/A
hsa-let-7b-5p	INSR	V	Cupid	N/A	N/A
hsa-let-7b-5p	IGF1R	V	DIANA	N/A	N/A
hsa-let-7c-5p	IGF1R	V	ElMMo3	N/A	N/A
hsa-let-7c-5p	INSR	V	ElMMo3	N/A	N/A
hsa-let-7c-5p	IRS2	V	ElMMo3	N/A	N/A
hsa-let-7c-5p	IRS2	V	MAMI	N/A	N/A
hsa-let-7c-5p	IGF1R	V	MultiMiTar	N/A	N/A
hsa-let-7c-5p	IRS2	V	PicTar	N/A	N/A
hsa-let-7c-5p	INSR	V	TargetRank	N/A	N/A
hsa-let-7c-5p	IRS2	V	TargetScan	N/A	N/A
hsa-let-7c-5p	IGF1R	V	TargetScan	N/A	N/A
hsa-let-7c-5p	INSR	V	TargetScan	N/A	N/A
hsa-let-7c-5p	IGF1R	V	BCmicrO	N/A	N/A
hsa-let-7c-5p	IRS2	V	CoMeTa	N/A	N/A
hsa-let-7c-5p	IRS2	V	Cupid	N/A	N/A
hsa-let-7c-5p	IGF1R	V	Cupid	N/A	N/A
hsa-let-7c-5p	INSR	V	Cupid	N/A	N/A
hsa-let-7c-5p	IGF1R	V	DIANA	N/A	N/A
hsa-let-7d-5p	IGF1R	V	ElMMo3	N/A	N/A
hsa-let-7d-5p	INSR	V	ElMMo3	N/A	N/A
hsa-let-7d-5p	IRS2	V	ElMMo3	N/A	N/A
hsa-let-7d-5p	IRS2	V	MAMI	N/A	N/A
hsa-let-7d-5p	IGF1R	V	MultiMiTar	N/A	N/A
hsa-let-7d-5p	IRS2	V	PicTar	N/A	N/A
hsa-let-7d-5p	INSR	V	TargetRank	N/A	N/A
hsa-let-7d-5p	IRS2	V	TargetScan	N/A	N/A
hsa-let-7d-5p	IGF1R	V	TargetScan	N/A	N/A
hsa-let-7d-5p	INSR	V	TargetScan	N/A	N/A
hsa-let-7d-5p	IRS2	V	CoMeTa	N/A	N/A
hsa-let-7d-5p	INSR	V	Cupid	N/A	N/A
hsa-let-7d-5p	IGF1R	V	Cupid	N/A	N/A
hsa-let-7e-5p	IGF1R	V	ElMMo3	N/A	N/A
hsa-let-7e-5p	INSR	V	ElMMo3	N/A	N/A
hsa-let-7e-5p	IRS2	V	ElMMo3	N/A	N/A
hsa-let-7e-5p	IGF1R	V	MAMI	N/A	N/A
hsa-let-7e-5p	IRS2	V	MAMI	N/A	N/A
hsa-let-7e-5p	IGF1R	V	MultiMiTar	N/A	N/A
hsa-let-7e-5p	INSR	V	TargetRank	N/A	N/A
hsa-let-7e-5p	IRS2	V	TargetScan	N/A	N/A
hsa-let-7e-5p	IGF1R	V	TargetScan	N/A	N/A
hsa-let-7e-5p	INSR	V	TargetScan	N/A	N/A
hsa-let-7e-5p	IGF1R	V	BCmicrO	N/A	N/A
hsa-let-7e-5p	IRS2	V	BCmicrO	N/A	N/A
hsa-let-7e-5p	IRS2	V	CoMeTa	N/A	N/A
hsa-let-7e-5p	IRS2	V	Cupid	N/A	N/A
hsa-let-7e-5p	INSR	V	Cupid	N/A	N/A
hsa-let-7f-5p	IGF1R	V	ElMMo3	N/A	N/A
hsa-let-7f-5p	INSR	V	ElMMo3	N/A	N/A
hsa-let-7f-5p	IRS2	V	ElMMo3	N/A	N/A
hsa-let-7f-5p	IRS2	V	MAMI	N/A	N/A
hsa-let-7f-5p	IGF1R	V	MultiMiTar	N/A	N/A
hsa-let-7f-5p	IRS2	V	PicTar	N/A	N/A
hsa-let-7f-5p	INSR	V	TargetRank	N/A	N/A
hsa-let-7f-5p	IRS2	V	TargetScan	N/A	N/A
hsa-let-7f-5p	IGF1R	V	TargetScan	N/A	N/A
hsa-let-7f-5p	INSR	V	TargetScan	N/A	N/A
hsa-let-7f-5p	IGF1R	V	BCmicrO	N/A	N/A
hsa-let-7f-5p	IRS2	V	CoMeTa	N/A	N/A
hsa-let-7f-5p	INSR	V	Cupid	N/A	N/A
hsa-let-7f-5p	IRS2	V	Cupid	N/A	N/A
hsa-let-7f-5p	IGF1R	V	Cupid	N/A	N/A
hsa-let-7g-5p	IGF1R	V	ElMMo3	N/A	N/A
hsa-let-7g-5p	INSR	V	ElMMo3	N/A	N/A
hsa-let-7g-5p	IRS2	V	ElMMo3	N/A	N/A
hsa-let-7g-5p	IRS2	V	MAMI	N/A	N/A
hsa-let-7g-5p	IGF1R	V	MultiMiTar	N/A	N/A
hsa-let-7g-5p	IRS2	V	PicTar	N/A	N/A
hsa-let-7g-5p	INSR	V	TargetRank	N/A	N/A
hsa-let-7g-5p	IRS2	V	TargetScan	N/A	N/A
hsa-let-7g-5p	IGF1R	V	TargetScan	N/A	N/A
hsa-let-7g-5p	INSR	V	TargetScan	N/A	N/A
hsa-let-7g-5p	IGF1R	V	BCmicrO	N/A	N/A
hsa-let-7g-5p	IRS2	V	CoMeTa	N/A	N/A
hsa-let-7g-5p	IRS2	V	Cupid	N/A	N/A
hsa-let-7g-5p	INSR	V	Cupid	N/A	N/A
hsa-let-7i-5p	IGF1R	V	ElMMo3	N/A	N/A
hsa-let-7i-5p	INSR	V	ElMMo3	N/A	N/A
hsa-let-7i-5p	IRS2	V	ElMMo3	N/A	N/A
hsa-let-7i-5p	IRS2	V	MAMI	N/A	N/A
hsa-let-7i-5p	IGF1R	V	MultiMiTar	N/A	N/A
hsa-let-7i-5p	IRS2	V	PicTar	N/A	N/A
hsa-let-7i-5p	INSR	V	TargetRank	N/A	N/A
hsa-let-7i-5p	IRS2	V	TargetScan	N/A	N/A
hsa-let-7i-5p	INSR	V	TargetScan	N/A	N/A
hsa-let-7i-5p	IGF1R	V	TargetScan	N/A	N/A
hsa-let-7i-5p	IGF1R	V	BCmicrO	N/A	N/A
hsa-let-7i-5p	INSR	V	BCmicrO	N/A	N/A
hsa-let-7i-5p	IRS2	V	CoMeTa	N/A	N/A
hsa-let-7i-5p	INSR	V	Cupid	N/A	N/A
hsa-let-7i-5p	IRS2	V	Cupid	N/A	N/A
hsa-let-7i-5p	IGF1R	V	Cupid	N/A	N/A
